# Supplementary material for: Sequencing Biodegradable and Potentially Biobased Polyesteramide of Sebacic Acid and 3-Amino-1-propanol by MALDI TOF-TOF Tandem Mass Spectrometry
Source: Polymers (Basel). 2022 Apr 7;14(8):1500. doi: 10.3390/polym14081500 (PMC9032766; doi:10.3390/polym14081500)
Supplement: Supplementary file 1 [file polymers-14-01500-s001.zip]

Archive with 1 entries (1 files):
- polymers-1660284-supplementary.pdf
